# Supplementary material for: Inflammatory Dietary Pattern Predicts Dyslipidemia and Anemia in Middle-Aged and Older Taiwanese Adults with Declined Kidney Function: A Cross-Sectional Population Study from 2008 to 2010
Source: Nutrients. 2019 Sep 2;11(9):2052. doi: 10.3390/nu11092052 (PMC6770658; doi:10.3390/nu11092052)
Supplement: Supplementary file 1 [file nutrients-11-02052-s001.zip]

Archive with 1 entries (1 files):
- nutrients-549723-SI.pdf
